# Supplementary material for: Effects of multivitamin, mineral and n-3 polyunsaturated fatty acid supplementation on aggression among long-stay psychiatric in-patients: randomised clinical trial
Source: BJPsych Open. 2022 Feb 3;8(2):e42. doi: 10.1192/bjo.2022.8 (PMC8867900; doi:10.1192/bjo.2022.8)
Supplement: Supplementary file 1 [file bjosup.zip]

Archive with 3 entries (3 files):
- S2056472422000084sup001.docx
- S2056472422000084sup002.pdf
- S2056472422000084sup003.pdf
